# Supplementary material for: Anti-tumor effects of the histone deacetylase inhibitor vorinostat on canine urothelial carcinoma cells
Source: PLoS One. 2019 Jun 17;14(6):e0218382. doi: 10.1371/journal.pone.0218382 (PMC6576781; doi:10.1371/journal.pone.0218382)
Supplement: S1 Table — (XLSX) [file pone.0218382.s005.xlsx]

## Sheet: Sheet1
						cUC marker expression (qPCR)*
Cell Line	Breed	Age (month)	Origin	Doubling time (h)	BRAF mutation	UPK3A	UPK3B	CK7
Sora	Mix Dog	120	LN metastasis	35.4	+	+	-	+
TCCUB	Papillon	152	Primary tumor	24.4	+	+	+	+
Love	Miniature Schnauzer	144	LN metastasis	19.6	+	+	-	+
NMTCC	Shetland Sheepdog	92	Primary tumor	20.8	+	+	-	+
MCTCC	Mix Dog	120	Primary tumor	25.5	+	+	-	+
OMTCC	Beagle	141	Primary tumor	21.9	-	+	-	+
	*: Marker expression was considered positive if value is five times higher than both of the values from PBMC and KMEC
