# Supplementary material for: Anti-tumor effects of the histone deacetylase inhibitor vorinostat on canine urothelial carcinoma cells
Source: PLoS One. 2019 Jun 17;14(6):e0218382. doi: 10.1371/journal.pone.0218382 (PMC6576781; doi:10.1371/journal.pone.0218382)
Supplement: S2 Table — (XLSX) [file pone.0218382.s006.xlsx]

## Sheet: Sheet1
Case	Sex	Age (month)	Breed	Location	TNM stage	BRAF mutation	Ac-H3K9 positive cell (%)	Surgery	Post-surgery treatment	PFS (day)	OS (day)	Living Status
1	F	162	Beagle	Bladder	T2N0M0	+	90.5934	Total cystectomy	carboplatin + firocoxib	127	601	Dead
2	FS	133	Shiba	Bladder	T1N0M0	+	89.4387	Partial cystectomy	piroxocam	654	654	Dead
3	FS	122	Papillon	Bladder	T1N0M0	+	88.297	Total cystectomy	firocoxib	560	665	Dead
4	MN	89	Chihuahua	Bladder	T2N0M0	-	85.8736	Total cystectomy	mitoxantrone + pioxicam	847	847	Alive
5	FS	155	Papillon	Bladder	T2N0M0	+	85.4755	Partial cystectomy	piroxicam	51	693	Dead
6	FS	141	Miniature Dachshund	Bladder	T3N0M0	+	81.031	Total cystectomy	-	11	11	Censored (perioperative death)
7	F	84	Miniature Dachshund	Bladder	T2N0M0	+	78.8115	Total cystectomy	cyclophosphamide + carprofen	186	186	Dead
8	FS	156	Miniature Dachshund	Urethra	T2N0M1	+	76.3026	Total cystectomy	-	NA	160	Dead
9	M	145	French Bulldog	Bladder	T1N0M0	-	74.2813	Partial cystectomy	piroxicam	324	324	Dead
10	F	138	Mix Dog	Bladder	T2N0M0	+	72.5972	Partial cystectomy	piroxicam	62	200	Dead
11	F	132	Papillon	Kidney	T3N0M0	-	68.2018	Nephrectomy	cyclophosphamide	154	668	Alive
12	F	146	Wire Fox Terrier	Bladder	T2N0M0	-	66.6576	Total cystectomy	Chlorambucil + piroxicam	547	696	Dead
13	M	130	Maltese	Bladder	T1N0M0	+	66.1597	Partial cystectomy	piroxicam	1500	1500	Dead
14	MN	138	Pembroke Welsh Corgi	Bladder	T1N0M0	-	58.6847	Partial cystectomy	piroxicam	1061	1061	Alive
15	M	98	French Bulldog	Bladder	T1N0M0	+	58.2987	Partial cystectomy	-	424	424	Dead
16	FS	77	Mix Dog	Bladder	T1N0M0	-	56.5876	Partial cystectomy	meloxicam	1140	1140	Dead
17	FS	148	Miniature Dachshund	Bladder	T1N1M0	+	54.1388	Total cystectomy	cyclophosphamide+ piroxicam	305	668	Dead
18	FS	153	Toy Poodle	Bladder	T1N0M0	+	52.381	Total cystectomy	-	439	439	Dead
19	FS	149	Miniature Dachshund	Urethra	T2N0M0	+	47.4581	Total cystectomy	piroxicam	76	272	Dead
20	FS	122	Shih Tzu	Bladder	T1N0M0	-	46.9674	Partial cystectomy	piroxicam	100	206	Alive
21	F	105	French Bulldog	Urethra	T2N0M0	+	43.664	Total cystectomy	carboplatin + carprofen	189	275	Alive
22	MN	175	Papillon	Bladder	T1N0M0	+	41.3233	Partial cystectomy	piroxicam	99	638	Dead
23	M	170	Pembroke Welsh Corgi	Bladder	T2N0M0	+	31.7774	Partial cystectomy	mitoxantrone + pioxicam	80	312	Dead
24	F	138	Miniature Pinscher	Bladder	T2N0M0	+	31.6207	Total cystectomy	-	386	386	Dead
25	F	159	Shiba Inu	Bladder	T2N0M0	+	31.5228	Total cystectomy	cisplatin + piroxicam	NA	216	Dead
26	F	136	Setland Sheepdog	Bladder	T2N0M0	+	19.0219	Total cystectomy	-	3	3	Censored (perioperative death)
27	FS	159	Labrador retriever	Urethra	T2N0M0	-	11.034	Partial cystectomy	piroxicam	178	226	Dead
28	FS	157	West Highland White Terrier	Bladder	T1N0M0	+	10.2775	Total cystectomy	mitoxantrone + meloxicam	202	969	Dead
